# Supplementary material for: Lack of TYK2 signaling enhances host resistance to Candida albicans skin infection
Source: Nat Commun. 2024 Dec 3;15:10493. doi: 10.1038/s41467-024-54888-6 (PMC11612186; doi:10.1038/s41467-024-54888-6)
Supplement: Supplementary file 3 — Supplementary Data [file 41467_2024_54888_MOESM3_ESM.xlsx]

## Sheet: (a) Tyk2-KO vs. WT
Tyk2-/- versus WT cells (RNA-seq)
Gene	log2-fold change	padj value
Ifi27	-3.29702	1.11022e-16
Oas1a	-9.33438	7.21645e-16
Ifi27l2a	-6.33826	1.33671e-13
Oasl2	-3.96791	4.9058e-13
Sepsecs	19.6168	4.06879e-12
4933431J24Rik	-26.814	1.41535e-09
Ly6i	-2.99759	3.51676e-09
Chil6	-24.1008	6.62352e-09
Ltc4s	-21.2734	1.57214e-08
Spz1	-24.9075	4.24211e-08
Gm5826	-24.7217	7.40827e-08
1100001I12Rik	-23.1244	1.0591e-07
Gm47363	-22.9954	1.56777e-07
Tap1	-2.33381	2.19451e-07
Rtp4	-5.08942	2.89337e-07
Wdr61	2.12853	3.5175e-07
Il36a	2.59551	6.35481e-07
Casp4	-0.942984	9.07528e-07
Ccl4	0.904124	1.36663e-06
Oas2	-5.3766	2.20918e-06
Trim30d	-1.95889	3.85064e-06
Usp44	-21.752	6.05213e-06
Gbp2	-2.92975	8.59768e-06
Pdia3	0.777604	1.10883e-05
Canx	0.8286	1.34421e-05
Akap8	3.07392	1.56799e-05
Ccl2	2.00141	1.95496e-05
Xaf1	-7.31101	2.49225e-05
Ube2l6	-2.00832	3.16445e-05
Rrad	0.802919	4.00768e-05
Stat1	-2.56616	5.00685e-05
Irf7	-1.16567	5.99655e-05
Ube2e3	-0.732677	6.92725e-05
Cdk12	-0.8644	7.81707e-05
Otud5	-0.641822	8.974e-05
Igfbp6	-1.10406	0.000108384
Gm43181	-1.06721	0.000126519
Chrm3	-0.699915	0.000145516
Hsp90b1	0.673094	0.000166444
Slc43a3	0.628451	0.000192178
Pdia6	0.809655	0.000219233
Serpinb2	1.48389	0.000245586
Traf3	-0.629023	0.000271446
Gpr132	-0.674579	0.000298373
Rsad2	-1.99425	0.000326307
Dalrd3	2.78221	0.000354047
Ubtd1	-0.52806	0.000386895
Ccl3	0.534235	0.000429091
1700123J17Rik	-16.6123	0.000470712
Dock5	-0.692772	0.00051383
Bfsp1	17.0915	0.000555991
Xpo6	-0.643838	0.000600123
Chd4	-0.57475	0.000647662
M6pr	0.618481	0.000696172
Olfr768	-16.8638	0.000744241
Bcas3	-0.773319	0.000791058
Rab7-ps1	0.525809	0.000837188
M6pr-ps	0.591737	0.0008902
Ifit3b	-7.41554	0.000943783
Tspan14	0.659729	0.000995771
Ints7	3.31614	0.00104684
Ifitm3	-0.605543	0.00110212
Pnisr	-0.650474	0.00115583
Isg20	-0.676168	0.00120828
5330425B07Rik	16.0694	0.00126007
Nabp1	0.624179	0.00131126
Parp10	-0.792543	0.00136122
Ifitm1	-0.795697	0.00141306
Nub1	-0.544992	0.00147272
Calu	0.762766	0.00153516
Tapbp	-0.634897	0.0015989
Cyb561d2	1.49449	0.00166111
Zbp1	-2.8044	0.0017228
Gm47863	-0.632653	0.00178425
Slfn8	-4.59169	0.0018461
Manf	0.861889	0.00190671
Fbxl5	-0.749389	0.00196997
Igtp	-3.61213	0.00203457
Pank2	-1.44649	0.00209928
Msmo1	1.08483	0.00216302
Gm7676	-0.722574	0.0022285
Hilpda	0.561067	0.00229606
Spib	3.72792	0.00236255
AW011738	-1.55839	0.00243004
Sp100	-0.635303	0.00249786
Gm45708	15.2948	0.0025644
Retreg2	-0.593244	0.00263125
Rae1	0.6002	0.00269687
AI839979	0.611607	0.00276112
Tnip1	-0.615138	0.00282554
Stt3a	0.427089	0.00288926
Sf3a3	0.725111	0.0029552
Rab7	0.456971	0.00302235
Gramd1a	-0.544165	0.00308841
Septin7	0.524759	0.00315418
Cxcr1	-0.596932	0.0032226
B4galt7	0.643251	0.00329054
Ppp1r18	-0.443186	0.00336129
Lrrc25	-0.511994	0.00343146
Kif4-ps	-15.1382	0.00350118
Wdr45	-0.844968	0.00356978
Cd84	-0.497327	0.00363922
Myo9b	-0.447014	0.0037131
Sec61a1	0.398448	0.00378679
Tasl	0.672434	0.00385926
Ncbp3	-0.705775	0.00393142
Klhl24	-0.531134	0.00400264
Cds2	-0.535557	0.00407817
Gm12250	-7.52733	0.00415608
Rnf149	-0.646505	0.00423458
Rbm4b	-0.667446	0.00431464
Il1a	0.99248	0.00439343
Gtpbp4	0.720338	0.00447192
Ostc	0.614783	0.00454956
Yrdc	0.700291	0.00462589
Kdelr2	0.599717	0.0047016
Ptprc	-0.428791	0.00477617
Rasl11b	0.894854	0.00485078
Supt7l	2.19166	0.00492427
Lsm2	-0.690262	0.00499702
Tmem123	0.766533	0.0050689
Rubcnl	-0.516067	0.0051406
Inhba	0.56668	0.00521514
Epsti1	-1.03893	0.00528848
Tbc1d1	-0.506542	0.00536185
Degs1	0.40923	0.00543421
Ufm1	0.465212	0.00550615
Scaper	-0.5189	0.00557731
Usp9x	-0.481077	0.00564787
Raf1	-0.536377	0.00571954
Myh9	-0.449153	0.00579096
Cd48	1.90895	0.00586358
Ppm1b	-2.22211	0.00593833
Gse1	-0.603169	0.00601227
Arid4a	-0.568289	0.00608755
Ccni	-0.437774	0.00616398
Atp6v0e	0.461465	0.00624161
Mob2	-0.530435	0.00631893
Ddx24	-0.518778	0.00639538
Snx1	0.56519	0.00647151
Ngly1	0.576786	0.00654671
Ddit4	-0.902274	0.00662774
Oas1g	-4.80575	0.00670924
Camk1	0.512073	0.00679116
Atp6v1f	0.423557	0.0068735
Wdr70	0.984967	0.00695703
Dennd5a	-0.556679	0.00704235
Cdc42ep2	-0.550963	0.00712799
Hspa9	0.466153	0.00721457
Srrm1	-0.445948	0.00730035
AI413582	-0.456243	0.00738516
Papss2	3.10361	0.00746888
Rnf114	-0.452784	0.00755177
Ywhae	0.553334	0.00763586
Ifi35	-0.832642	0.0077201
Themis2	-0.458701	0.00780356
Cdkn1b	-0.451758	0.00788671
Syk	-0.439473	0.00797227
Osgin1	-0.514466	0.00805689
Bcl6	-0.53672	0.0081405
Atg9a	-0.507997	0.00822416
Suds3	-0.550615	0.00830973
Tmed8	-0.532008	0.00839508
Gtf2e2	0.417673	0.00848011
Cd55	0.606753	0.0085645
Mob1a	0.426702	0.00865077
4933421O10Rik	-0.561522	0.00873623
Tgif1	0.406105	0.00882088
Ak8	5.6788	0.00890723
Zmiz1	-0.521689	0.00899446
Hsd11b1	0.389703	0.00908166
Picalm	-0.411447	0.00916792
Slc9a3r1	-0.430183	0.00925445
Ogfrl1	-0.747823	0.00934022
Zfp106	-0.382445	0.009426
Gm37864	-13.779	0.00951339
Gm49774	-0.635565	0.00959991
Lman2	0.425507	0.00968605
Tpgs1	0.469495	0.00977124
Gabpb1	0.423912	0.00985631
Gm2a	0.378924	0.00994196
Gm18722	-0.444274	0.0100271
Tnfaip2	-0.453209	0.0101126
Gm16575	-0.62812	0.0101979
Tmem104	-0.676275	0.0102835
Gna13	-0.35398	0.0103681
ENSMUSG00000036452	-0.571827	0.0104536
H2-T23	-0.647892	0.0105394
Sorl1	-0.421866	0.0106247
Pgf	0.473998	0.0107091
Fut8	1.04567	0.0107927
Cib2	-0.572299	0.0108764
Kpna4	-0.51196	0.0109599
Gm36043	-0.525797	0.0110425
Ssr3	0.448313	0.0111258
Sipa1l2	-0.498062	0.0112087
Tmem50b	-0.499583	0.0112909
Bcl2l1	-0.422211	0.0113729
Hp	-0.495147	0.0114554
Ifi47	-3.3105	0.0115372
Usp25	-0.498708	0.0116184
Adam19	-0.659895	0.0116988
Tmem176b	0.69078	0.0117804
Phf11b	-1.33008	0.0118629
Rnmt	0.448709	0.0119454
Cited2	-0.523612	0.0120272
Pabpc1	0.472554	0.0121102
Bbip1	0.461248	0.0121939
Psme1	-0.435373	0.0122772
H2-Q10	-0.593464	0.012361
Mmadhc	0.437204	0.012444
Trim56	-0.639608	0.0125269
H2bc6	-0.484615	0.0126103
Bcl2a1d	0.530799	0.0126932
Fbxo40	2.23362	0.0127758
R3hdm4	-0.48982	0.0128579
Arf1	0.383608	0.0129411
Sap30	0.512795	0.0130237
Abtb1	-0.532695	0.0131057
Grina	-0.403732	0.0131876
Med15	-0.591609	0.0132694
Arhgap31	-0.513018	0.0133512
Ctse	-0.477684	0.0134339
Scaf1	-0.490816	0.0135158
Eif2b2	-0.497588	0.0135976
Dnajc7	0.481458	0.0136789
Upf2	-0.487757	0.0137596
Txnrd2	0.736491	0.0138408
Gm5644	-0.493354	0.0139221
Msrb1	-0.415606	0.0140034
Lmbr1l	-0.532505	0.0140844
Mrpl33	0.394374	0.0141648
Ash2l	0.604652	0.014245
Pfkfb3	-0.467875	0.0143245
Cdrt4os1	13.0077	0.014404
Fnip2	-0.409063	0.0144829
H4c9	-0.320281	0.0145614
Zfand5	-0.401198	0.0146393
Erf	-0.703855	0.0147174
Pxn	-0.361921	0.0147952
Sec24b	-0.50255	0.0148726
Stk10	-0.437142	0.0149494
Cd300lf	-0.397399	0.0150257
Bcl2a1a	0.5378	0.0151015
Fam114a1	-0.396515	0.0151771
Plagl2	-0.456779	0.0152528
Fes	-0.40003	0.0153295
Furin	-0.526345	0.0154065
Slc35b1	0.463783	0.0154833
Nras	0.425015	0.0155597
Trak1	-0.482211	0.0156356
Ahi1	-0.484853	0.0157119
Dld	0.452736	0.015789
Ccnt2	-0.433932	0.0158657
Ypel3	-0.534139	0.015942
Pds5a	-0.417247	0.0160181
Ogfr	-0.403753	0.0160938
Gpr137	-0.388057	0.0161693
Gapdh	-0.337258	0.0162444
Gm44292	-0.454729	0.0163197
Aar2	0.517695	0.016395
Trim12a	-0.512311	0.0164702
Gm47021	-0.471616	0.0165449
Gm43870	-13.217	0.0166202
Tfeb	-0.402683	0.0166956
Elf4	-0.427216	0.0167712
Inpp5a	-0.540601	0.0168466
Piga	-0.422993	0.016922
Rara	-0.349169	0.0169971
Dek	-0.388481	0.0170718
Clasp2	-0.491484	0.0171463
Hdac4	-0.522272	0.0172215
ENSMUSG00002076173	-0.386702	0.0172967
Kmt2e	-0.500135	0.0173718
Fam168a	-0.402613	0.0174476
Nr3c1	-0.336276	0.0175231
Gosr1	-0.440429	0.0175981
Gm16894	-0.502506	0.0176731
Ube2k	0.331795	0.0177489
Dedd2	-0.518413	0.0178243
Cpsf7	-0.586698	0.0178992
Inpp5d	-0.468984	0.0179738
6430548M08Rik	-0.410904	0.0180478
Ppp4r3a	0.488095	0.0181219
Mia3	0.325014	0.0181954
Rnf38	-0.464852	0.0182694
Zfp292	-0.386736	0.018343
Dapp1	-0.487511	0.0184164
Cpsf3	0.432272	0.0184896
Prcp	0.505036	0.0185625
Ptpn1	-0.444289	0.0186349
Ist1	-0.511419	0.0187069
Zdhhc18	-0.486626	0.0187786
Gm10851	-0.523425	0.018851
Zfp687	-0.45855	0.0189232
Cpne2	-0.423427	0.018995
Dock2	-0.407355	0.0190672
Cox6a1	0.350686	0.0191393
Gltp	0.527367	0.0192113
Tm2d2	0.453309	0.0192842
Uba7	-0.600129	0.0193584
Clic4	-0.505978	0.0194331
Secisbp2l	-0.552368	0.0195073
Tspan3	0.463057	0.019581
Crtc2	-0.469524	0.0196545
Rnf145	-0.392776	0.0197275
Yipf4	0.33259	0.0198005
Cnot8	0.414356	0.0198731
Gm8276	0.471899	0.0199452
Pfdn5	-0.448988	0.020017
Mideas	-0.437591	0.0200892
Adgre1	0.543356	0.020161
Lemd2	-0.556885	0.0202326
Smurf2	-0.547009	0.0203053
H2-M3	-0.478869	0.0203785
Fau	-0.43637	0.0204514
Ifnar2	-0.472637	0.020524
Ogt	-0.406893	0.0205968
Prnp	-0.433131	0.0206695
Nosip	-0.570128	0.0207423
Slc31a2	0.306027	0.0208154
Arf6	-0.633394	0.0208882
Gm34084	0.376963	0.0209607
Pts	0.38629	0.0210329
Zfp36	-0.414746	0.0211049
Spp1	0.388139	0.0211766
Clip1	-0.403767	0.021248
Arl5c	0.416932	0.0213196
Oas3	-1.42677	0.0213909
Mapk6	-0.455194	0.021462
Atxn10	-0.376028	0.021533
Siglech	1.50102	0.0216053
Paics	0.83461	0.0216773
Atp5e	0.331059	0.0217496
Pirb	-0.367658	0.0218217
Nfatc3	-0.528317	0.0218937
Cct2	0.452016	0.0219657
Akna	-0.406014	0.0220372
Bag6	-0.585534	0.0221084
Ppp1cc	-0.733786	0.0221794
Tram1	0.471897	0.0222509
Mxd1	-0.317256	0.0223222
Kif23	-0.482436	0.022394
Pfdn2	0.458663	0.022466
Narf	-0.416099	0.0225378
Chil1	-0.498427	0.0226116
Dstyk	-0.556535	0.022685
Crebl2	-0.643807	0.0227584
Ankrd66	0.465446	0.0228318
Ndufa4	0.426593	0.0229055
Otub1	-0.359902	0.0229789
Arap1	-0.401985	0.0230521
Hnrnpu	0.305755	0.0231255
Pdcl	0.648626	0.0231991
4833420G17Rik	-0.444948	0.0232723
H2-Q5	-0.639747	0.0233456
Impa1	0.437445	0.0234185
Saa3	-0.341094	0.023491
Arid5a	-0.505082	0.0235634
Aldh9a1	0.757692	0.023636
Hnrnpab	-0.420116	0.023709
Notch1	-0.382006	0.0237816
Cgrrf1	-0.423146	0.023855
Art5	-2.93125	0.0239282
Atg4b	-0.34122	0.0240013
Abca1	-0.30586	0.0240741
Bag3	0.699033	0.0241467
Mier3	-0.368659	0.0242189
Supt4a	-0.445638	0.0242907
Vcpip1	-0.638074	0.0243624
Kat7	-0.632785	0.0244341
Plekhm2	-0.524785	0.024506
Dmxl2	-0.41022	0.0245786
Crybg3	-0.522359	0.0246515
Zfp36l1	-0.812989	0.0247241
Stau1	-0.363186	0.0247965
Gm6235	0.362813	0.0248694
Fcgr4	-0.444362	0.0249419
Slfn10-ps	-0.453436	0.0250142
Klc4	-0.374273	0.0250864
Retnla	0.75088	0.0251586
Rbm47	-0.352437	0.0252309
Rnf111	-0.372645	0.025303
Lncpint	-0.460395	0.0253747
S100a10	0.394965	0.0254462
Pfn1	0.345977	0.025518
Limd1	0.391589	0.0255895
Nhlrc2	0.429265	0.0256608
Tmem128	-0.41803	0.0257321
Prmt5	0.562425	0.0258034
Sec13	0.451912	0.0258747
Map3k11	-0.425927	0.0259458
Btbd1	-0.544011	0.0260167
Slc40a1	-0.428341	0.0260879
Umad1	0.399229	0.0261593
Atp7a	-0.446427	0.0262307
Ear6	1.34128	0.0263024
Wdfy3	-0.331298	0.0263738
Rbm25	-0.391786	0.0264454
Auh	-0.401655	0.0265168
Maz	-1.74258	0.0265878
Nfam1	-0.521818	0.0266586
Gm37347	-0.539561	0.0267296
Sphk1	0.382706	0.026801
Gpr107	-0.414142	0.0268729
Gm28071	-0.466733	0.0269446
Brd2	-0.35543	0.0270162
Lgals3bp	-1.5909	0.0270874
Itga5	-0.476889	0.0271591
Erp44	0.437477	0.0272305
G0s2	0.458366	0.0273016
Rtf2	-0.437874	0.0273728
Malat1	-0.349444	0.0274439
Cops7b	-1.11261	0.0275149
Supt4b	-0.451546	0.0275857
Pttg1	-0.471195	0.0276565
Mier1	-0.362945	0.0277271
Atp11a	-0.598238	0.0277978
Prdx5	-0.322902	0.0278684
Gripap1	-0.460263	0.0279388
Kctd11	0.40708	0.0280091
Shisa5	-0.428975	0.0280791
Pes1	0.453671	0.0281489
Ighm	0.390518	0.0282186
Ctsc	0.407885	0.0282889
Dera	0.415894	0.0283588
Sidt2	-0.420589	0.0284284
Rac2	-0.411623	0.028498
Lrrk2	-0.484103	0.0285675
Marcks	-0.385674	0.028637
Ifitm2	-0.507024	0.0287063
Cox6a2	5.12622	0.0287761
Tspo	-0.357704	0.0288457
Rap1b	-0.547309	0.0289154
Commd2	0.423437	0.0289851
Ssr2	0.410894	0.0290546
Eif3a	0.412579	0.0291238
Cmip	-0.374666	0.0291928
Itga4	0.431834	0.0292616
Irf2	-0.431058	0.0293301
Tmed5	0.392006	0.0293984
Slc25a4	0.420668	0.0294664
Ms4a6c	0.517241	0.0295346
Myl12a	0.43175	0.0296026
Per1	-0.354611	0.0296705
Rbms1	0.348383	0.0297391
Adipor1	-0.355293	0.0298079
Spata13	-0.336978	0.0298773
Dcaf11	-0.501871	0.0299466
Id2	-0.296371	0.0300157
Nudc	0.450926	0.030085
Grk2	-0.376684	0.0301545
Leng8	-0.430345	0.0302238
Ero1b	0.506261	0.030293
Cux1	-0.428769	0.030362
Ids	-0.541586	0.0304307
Mrpl57	0.486356	0.0304991
Gm20559	-0.444118	0.0305673
Rmc1	0.375145	0.0306354
Fam221a	-0.453947	0.0307034
Mocs1	-0.467383	0.0307711
Sectm1b	13.374	0.0308388
Ncor1	-0.504884	0.0309065
Slc25a5	0.452403	0.0309739
Pnkp	-0.464516	0.0310414
Atp6ap2	0.439961	0.0311089
Ran	0.450192	0.0311763
4930480C01Rik	-0.463562	0.0312435
Rela	-0.359958	0.0313106
Nfil3	-0.390958	0.0313783
Caml	-0.524833	0.0314458
Itgam	0.422578	0.0315131
Sema6b	-0.760858	0.0315802
Smu1	0.309972	0.031647
Gnai2	-0.389062	0.0317136
Ttc39c	-0.455027	0.03178
Rab31	-0.39421	0.0318461
Higd1a	-0.372632	0.0319122
Nlrc5	-0.658441	0.0319781
Banf1	0.373102	0.0320445
Lsp1	-0.427251	0.0321111
Rgs19	0.314705	0.0321775
Ankrd11	-0.443354	0.032244
Inpp1	-0.416829	0.0323102
Notch2	-0.303411	0.0323763
Ppp1r3b	-0.466815	0.0324422
Amn1	0.326159	0.0325079
Stk16	-0.477188	0.0325735
Glul	-0.38955	0.032639
Rnf25	-0.540854	0.0327055
Nae1	0.341394	0.0327718
Tnrc6b	-0.322293	0.0328383
Gm9843	-0.262353	0.0329053
Rheb	0.387451	0.0329721
Myo1g	0.348275	0.0330393
Nckap1l	-0.413419	0.0331063
Glb1	0.393691	0.0331736
Ninj1	-0.429085	0.0332411
Hrh2	-0.444945	0.0333087
Tmem131	-0.54139	0.0333761
Tnfrsf9	0.414244	0.0334435
Osm	0.453172	0.0335107
Timm8b	0.304283	0.0335782
Npc1	-0.383145	0.0336455
Ppp2r5a	-0.445504	0.0337126
Gcnt2	-0.449093	0.0337796
Afap1	-0.403717	0.0338463
Samhd1	-0.38235	0.0339128
Gadd45g	-0.417829	0.0339791
A930001M01Rik	-1.51903	0.0340452
Mlxip	-0.414979	0.0341111
Ubtf	-0.477275	0.034177
Mvd	-0.490768	0.0342427
Polr2a	-0.363401	0.0343083
Klhl18	-0.482291	0.0343738
Fhip2b	-0.388637	0.0344391
Dhrs1	0.326853	0.0345041
Foxo3	-0.301747	0.0345689
Glipr1	0.34942	0.0346339
Tmpo	-0.369521	0.0346994
Lin37	-0.486259	0.0347646
Calm1	0.279479	0.0348301
Gm13456	0.377274	0.0348956
Ptpra	-0.6336	0.0349613
Bcl2a1b	0.447193	0.0350273
Ubl5	-0.319338	0.0350931
Stat3	-0.362242	0.0351588
Azin1	0.355277	0.0352246
Slc32a1	-0.405635	0.0352904
Psmg3	0.93231	0.0353559
Sbf1	-0.448625	0.0354215
Fzr1	-0.410116	0.0354874
Tirap	-0.399111	0.0355533
Mapk1ip1	-0.367908	0.0356191
Spcs1	0.348549	0.0356848
Peds1	-0.499891	0.0357504
Fkbp8	-0.280242	0.0358158
Rgs8	-10.8218	0.0358811
Irf5	0.346327	0.0359462
Gm37486	-0.487264	0.0360113
Utp14a	0.413715	0.0360763
Irf3	-0.425335	0.0361415
Gpr146	0.388214	0.0362066
Smim5	1.64137	0.0362714
Gm9349	0.363577	0.0363365
Mctp2	-0.448439	0.0364013
Gtpbp1	-0.318673	0.0364663
Mrps26	1.12269	0.036531
Rps13	0.422238	0.0365955
Afg3l2	-0.398778	0.0366599
Nat9	-0.405099	0.0367244
Ubp1	-0.506201	0.0367886
Tpi1	-0.335832	0.0368531
Eif3i	0.419861	0.0369173
Pias3	-0.3323	0.0369813
Atxn2l	-0.356907	0.0370452
Helb	-0.386856	0.0371089
Atp6v0a1	-0.482474	0.0371723
Skp1	-0.435153	0.0372356
Rnf44	-0.491767	0.0372987
Kras	-0.318911	0.0373619
Eef1a1	0.360366	0.0374251
Rpl13	0.395692	0.037488
Arl6ip5	0.414399	0.0375509
Lgals9	-0.33887	0.0376136
Trrap	-0.505187	0.0376763
Acadm	0.536965	0.0377389
Hsf1	1.00717	0.0378014
Fis1	-0.483235	0.0378638
Gm47942	0.443552	0.0379262
Bag1	-0.470907	0.0379884
Pitpnc1	-0.282462	0.0380506
Wasf2	-0.442964	0.0381127
Pcnx3	-0.540134	0.0381746
Gas7	-0.394541	0.0382366
Qsox1	-0.328825	0.0382985
Ints9	-0.503519	0.0383604
Spcs3	0.444475	0.0384221
Cyth3	0.430618	0.038484
Vsir	-0.304779	0.0385461
Rnf121	0.487173	0.0386089
Blm	-0.45075	0.0386717
Akt2	-0.42773	0.0387346
Jph3	-0.463976	0.0387976
Aamp	0.409823	0.0388607
C5ar1	0.347924	0.0389237
Rgcc	0.360631	0.0389865
Fxr1	-0.365073	0.0390494
Svil	-0.333892	0.0391122
Egln3	-0.317108	0.0391747
Samm50	0.426535	0.0392371
1700003N22Rik	-0.693078	0.0392993
Dazap2	-0.361803	0.0393616
Ndufv3	-0.359211	0.039424
Ppm1m	0.428989	0.0394865
Eri3	0.680874	0.039549
Lmo4	-0.29473	0.0396117
Gm44851	-0.352592	0.0396748
Dok3	-0.338403	0.0397379
Cmtm3	0.403852	0.039801
Pdlim7	-0.491213	0.039864
Clec12a	0.414486	0.039927
Ostm1	0.354638	0.0399898
Cpd	-0.387736	0.0400527
Tpi-rs11	-0.340739	0.0401156
Cd7	0.626832	0.0401782
Pnpla7	-0.38788	0.0402407
Tnfsf9	-0.537671	0.0403031
Syf2	-0.362468	0.0403654
Chst12	-0.420523	0.0404276
Rpl3-ps1	0.361566	0.0404896
Psmb10	-0.56712	0.0405518
Ccdc97	-0.360776	0.0406139
Oasl1	-1.72476	0.0406759
Tspan2	-0.39883	0.0407377
Ep300	-0.416653	0.0407995
Ptgr1	0.381177	0.0408611
Gm17334	-0.44326	0.040923
Gns	-0.319912	0.0409851
Ralbp1	-0.356465	0.0410471
Nudt18	-0.40991	0.0411089
Mafb	0.385271	0.0411705
Gm7694	-0.97053	0.0412327
Sptssa	0.560313	0.041295
Cstb	0.422813	0.0413574
Ensa	-0.338615	0.0414195
Mrps16	0.370901	0.0414815
Chmp1a	-0.452819	0.0415436
Mark4	-0.596854	0.041606
Dnm2	-0.340715	0.0416685
Polr1d	0.371087	0.0417308
Pglyrp1	-0.367734	0.0417932
Pgm1	-0.440095	0.0418554
Il7r	0.335758	0.0419175
Tfg	0.314702	0.0419796
Sec61b	0.331819	0.0420416
Igbp1	0.442777	0.0421034
Gm5865	-0.408075	0.0421654
Hnrnpa0	0.506188	0.0422273
Cct6a	0.412713	0.042289
Ndfip2	0.317401	0.0423507
Zswim7	-0.549439	0.0424122
Pdia4	0.473245	0.0424735
Ppp1r12a	-0.316279	0.0425347
Rnf19a	-0.364246	0.0425957
Wfdc17	-0.382973	0.0426569
Vdac1	0.379793	0.0427179
Rab2a	-0.390224	0.0427789
Cebpb	-0.448054	0.0428397
Vav1	-0.363924	0.0429004
Rab3d	0.371562	0.0429615
Scarb1	0.381083	0.0430223
Zfp148	-0.462391	0.0430833
Slc2a6	-0.406168	0.0431442
Hbegf	0.544385	0.0432049
Exosc4	-0.437283	0.0432657
Ppp6r3	-0.326358	0.0433267
Fos	-0.331223	0.0433875
Baz1a	-0.403139	0.0434483
Rbm22	-0.727594	0.0435089
Vezf1	-0.399939	0.0435693
Lamtor2	0.370515	0.0436297
Rnf167	-0.269663	0.0436903
Syne1	-0.310391	0.0437509
Gm5083	-10.2771	0.0438114
Card19	-0.427371	0.0438718
N4bp1	-0.343288	0.0439325
Fcer1g	-0.373985	0.043993
Tspyl1	-0.274713	0.0440535
Ms4a1	-10.4475	0.0441138
Hsd17b12	0.291267	0.0441742
Gatad2a	-0.417919	0.0442346
Hccs	0.390879	0.0442948
Pdk3	-0.372499	0.0443553
Gm43584	-0.504879	0.0444157
Ifitm7	-0.493348	0.044476
Commd6	0.397529	0.0445364
Eprs	0.349026	0.0445965
2610002M06Rik	0.385263	0.0446566
Rabac1	-0.332267	0.0447169
Zfp384	-0.468021	0.044777
Manbal	-0.453908	0.044837
Ttc7	-0.440315	0.0448969
Dip2b	-0.468298	0.0449566
Camkk1	-0.41556	0.0450162
Dennd11	-0.358545	0.0450757
Zkscan14	-0.380945	0.0451352
Cldnd1	0.336003	0.0451947
Khk	-0.443147	0.0452542
Taf1	-0.420492	0.0453138
Hyal1	-0.37108	0.0453733
Fgd3	-0.377249	0.0454326
Gm11661	-0.50216	0.0454918
4930438A08Rik	0.472606	0.0455513
Gm13461	0.42755	0.045611
Zfyve1	-0.284097	0.0456705
Pstpip1	-0.291208	0.0457299
Ftl1	-0.469801	0.0457893
Ube2f	-0.35391	0.0458487
Ikzf3	0.787559	0.045908
Scaf11	-0.348592	0.045967
Jund	-0.502044	0.0460262
Gm5823	0.330225	0.0460854
Gm18679	-0.437524	0.0461448
Pbxip1	-0.360756	0.0462041
Cct4	0.472487	0.0462633
Rsf1	-0.354119	0.0463224
Mfsd5	-0.595093	0.0463815
Gm3555	-0.438189	0.0464405
Sh3bgrl	0.32306	0.0464996
Ralb	0.394973	0.0465585
Zfp446	-0.397997	0.0466173
Dnajb1	-0.362316	0.046676
Mcfd2	0.366871	0.0467351
Stat5b	-0.341895	0.0467944
Gtf2f1	-0.392971	0.0468537
Dtnbp1	-0.44436	0.0469128
Smg8	0.721767	0.0469718
Nfe2	-0.380225	0.0470308
Olfr1336	-10.3399	0.0470899
Ccnl2	-0.328793	0.0471492
Alkbh5	-0.328161	0.0472086
H3f3b	-0.440308	0.0472682
Nrp1	1.67024	0.0473277
Lmo2	-0.305797	0.047387
Dnajb12	-0.33245	0.0474463
Itgb3	0.336168	0.0475055
Gak	-0.445468	0.0475645
Nsf	-0.388667	0.0476235
Nos2	-0.36723	0.0476823
Msn	-0.286015	0.047741
Gabarap	-0.324729	0.0477998
Dusp6	0.37211	0.0478587
Sp2	-0.332031	0.0479177
Gm18445	0.477704	0.0479765
Smim12	-0.417835	0.0480352
Zfp869	-0.311998	0.0480942
Parp14	-0.541192	0.0481533
H2-K2	-0.408666	0.0482123
1600012H06Rik	0.401558	0.0482713
Tmem243	-0.310238	0.0483304
Diaph1	-0.264713	0.0483894
Ly6e	-0.41282	0.0484484
Castor1	0.297407	0.0485073
Iqgap2	-0.376398	0.048566
Lpin2	-0.319902	0.0486247
Ctsd	-0.339841	0.0486833
Dym	-0.379925	0.0487419
Zfp524	-0.384449	0.0488003
Nsun6	-0.380836	0.0488589
Baz2b	-0.319526	0.0489174
Hnrnpl	-0.375542	0.0489758
Nxf1	-0.443089	0.0490341
Atxn7l3b	-0.357263	0.0490924
Zfp511	0.430134	0.0491506
Anapc15	-0.682741	0.0492089
Car6	0.467332	0.0492672
Ikbkb	-0.384	0.0493254
Rpe	0.431705	0.0493837
Mcu	0.311293	0.0494419
Atf7ip	-0.409211	0.0495005
Eif4b	0.319391	0.0495589
Siglecf	0.483524	0.0496177
1600010M07Rik	-0.421315	0.0496764
Map1lc3a	-0.42699	0.049735
Marcksl1	-0.331598	0.0497936
Prr14l	-0.410182	0.049852
Vps4b	0.30757	0.0499104
Rnf216	-0.398815	0.0499686

## Sheet: (b) TYK2-K923E vs. WT
Tyk2-K923E versus WT cells (RNA-seq)
Gene	log2-fold change	padj value
Ifi27	-4.56654	0
Ifi27l2a	-6.64903	1.53211e-14
Sepsecs	21.016	9.956e-14
Oas1a	-11.045	4.59192e-12
Ly6i	-3.1745	1.63137e-10
Oasl2	-3.36641	8.05272e-10
Rtp4	-5.73068	5.03291e-09
Irf7	-2.3948	9.33292e-09
Cdrt4os1	21.0338	2.67724e-08
Oas2	-7.90466	5.31825e-08
Gm45708	21.0786	9.91125e-08
Rpgr	-19.644	1.5879e-07
5330425B07Rik	21.0235	2.59586e-07
Ifi35	-3.0729	4.11576e-07
Tap1	-2.25895	6.05365e-07
Bfsp1	20.6478	1.50136e-06
Smim40	-19.6407	3.24872e-06
Ube2l6	-2.39481	5.04237e-06
4933431J24Rik	-22.2063	7.29775e-06
Chil6	-20.3789	9.55188e-06
Olfr734	20.6082	1.41492e-05
Igdcc3	-21.565	1.92323e-05
Xaf1	-4.31685	2.51473e-05
Gbp2	-2.7685	3.19512e-05
Gm47363	-20.0877	3.84189e-05
Sectm1b	21.2266	4.49272e-05
1100001I12Rik	-19.8966	5.10909e-05
Gm5826	-21.1733	5.72509e-05
Wdr61	1.54111	6.50048e-05
Gm9944	20.3824	7.26393e-05
Dalrd3	3.14821	8.17131e-05
Treml2	-1.28576	9.31407e-05
Akap8	2.7714	0.000104894
Supt7l	3.46029	0.000117073
Oas1g	-7.06355	0.000133329
Ash2l	2.0128	0.000150553
Trim30d	-1.54429	0.000168489
Rasd2	-20.2014	0.000186327
Olfr934	-20.1381	0.000205104
Saa3	-0.660083	0.000224058
Igtp	-4.23809	0.000243299
Ints7	3.70894	0.000262158
Oas3	-3.61873	0.00028205
C2cd2	3.08601	0.000301099
Scaper	-0.79455	0.000321196
Ccl4	0.591305	0.000345022
Rsad2	-2.19558	0.00036965
Slc41a1	-3.70614	0.000394743
Kbtbd11	-3.92924	0.000420586
Stat1	-2.22778	0.000453547
Spz1	-19.3595	0.000490402
Parp10	-1.08016	0.000526679
Zbp1	-3.21869	0.000563002
Leng8	-1.20341	0.000599075
Tspan2	-1.27428	0.000647111
Irf9	-2.84732	0.000703648
Ifitm3	-0.596362	0.000770106
Parp14	-2.69361	0.000836274
Cpsf3	0.679872	0.000901774
Ifit3b	-6.60925	0.00096536
Gm2a	0.492904	0.00103152
Oasl1	-4.32101	0.00109707
Fbxo40	3.48549	0.00116189
Ly6a	-3.84128	0.0012365
H2-M3	-0.909263	0.00131268
Slc6a6	-0.451913	0.0013888
Abcd1	2.36033	0.00146842
Gprasp1	-1.33396	0.001549
Smim5	3.80176	0.00163099
Rps13	0.993137	0.00171416
Il36a	1.17667	0.00180236
Gm43181	-0.726953	0.00189246
Mfsd7a	-0.736526	0.00198802
Ube2e3	-0.473003	0.00209594
Myo9b	-0.44186	0.00220486
Chrm3	-0.48493	0.00231251
Xpo6	-0.51375	0.00241811
M6pr-ps	0.487852	0.00253141
Ccl2	0.943686	0.00264432
Slfn8	-3.89354	0.0027625
Ndufa4	0.600043	0.00287897
Mia3	0.405899	0.00299313
Pdia6	0.554171	0.00310855
M6pr	0.484747	0.00322284
Lipg	-1.28579	0.00333803
Mars1	-0.634901	0.00345072
Mrpl33	0.466499	0.00356085
Acbd4	-1.02019	0.00368398
Mrpl57	1.06797	0.00380442
Usp18	-4.32878	0.00392303
Smu1	0.434098	0.00403918
Gm12250	-6.64274	0.00415391
AI413582	-0.472026	0.00426681
Timmdc1	2.23088	0.00437859
Gatd1	-0.686643	0.00448904
Pnisr	-0.511745	0.0046006
Sfi1	-0.496382	0.00471976
Jup	-2.34847	0.0048391
H2-Q5	-1.50317	0.00496028
Dock5	-0.491354	0.00508211
Jcad	5.70881	0.00520837
Tapbp	-0.501181	0.00533815
Lman2	0.437943	0.00546852
Trp53	0.445357	0.00559728
Tmem138	-1.21934	0.00572605
Atp6v1f	0.407457	0.0058545
Prmt5	1.17378	0.00598219
Ccni	-0.408452	0.00611018
1600010M07Rik	-1.12009	0.00624172
Ubtd1	-0.356822	0.00637357
Slc43a3	0.396997	0.00650741
Lgals8	-0.498429	0.00663979
Timm8b	0.400471	0.00677405
B4galt7	0.533521	0.00690605
E2f4	-0.724092	0.00703865
Tgif1	0.394556	0.00717198
Rab3il1	1.64696	0.00730355
Cox6a1	0.390852	0.00743377
4933421O10Rik	-0.565492	0.00756288
Rnf103	-3.09375	0.00768994
Gm43499	-4.5535	0.00781637
Canx	0.395257	0.00794191
Sp100	-0.498363	0.00806674
Hcfc2	-0.541092	0.00819056
Tnip1	-0.485039	0.00831363
Dok3	-0.464896	0.00843611
Vps11	-0.386544	0.00855896
Rogdi	-0.50527	0.00868154
Cd48	1.87152	0.00880533
Eri3	1.88244	0.00892958
Atad2b	-1.06356	0.0090551
Cpd	-0.556723	0.0091812
Lmo2	-0.437038	0.00930957
Piga	-0.445308	0.00943668
AI839979	0.467091	0.00956292
Fbxl5	-0.54438	0.00968755
Hyal1	-0.540202	0.00982038
Irf5	0.43952	0.00995351
Abca13	-0.468636	0.0100857
Mmadhc	0.426577	0.0102167
Serpinb2	0.663669	0.010347
Retreg2	-0.442488	0.0104787
Traf3	-0.373181	0.010609
Ddit4	-0.91331	0.0107383
Igfbp6	-0.509593	0.0108683
Rnd1	-0.576252	0.0109982
Hnrnpab	-0.471242	0.0111272
Mir22hg	0.411384	0.0112547
Ppm1b	-1.96608	0.0113848
Stt3b	0.576526	0.0115139
Platr7	3.48357	0.0116424
Rad23b	-0.396827	0.0117708
Rab7-ps1	0.345242	0.0118989
Lyz2	0.386478	0.0120257
Stt3a	0.322053	0.0121508
Jkamp	0.855102	0.0122749
Bcl2l1	-0.392061	0.0124003
Rab7	0.343639	0.0125264
Dym	-0.576364	0.0126511
Ifitm6	-0.748995	0.0127766
Paf1	-0.467998	0.0129032
Ptpa	0.457743	0.0130322
Stk16	-0.70197	0.0131598
Atp2b1	-0.374571	0.0132867
Calu	0.494615	0.0134144
Tmem131	-1.03676	0.0135431
Gm47863	-0.426301	0.0136703
Tnfaip3	-0.348679	0.0137967
Notch1	-0.406058	0.013923
Myo1g	0.405932	0.0140483
Castor1	0.393748	0.0141723
Mapk1ip1	-0.442419	0.014295
Trim12a	-0.510174	0.0144181
Tspan14	0.411111	0.0145474
Gm20559	-0.536004	0.0146756
Srsf11	-0.287522	0.0148027
Papss2	2.65184	0.0149291
Prkd3	-0.347896	0.015055
Isyna1	-0.340723	0.0151797
Wdr45	-0.589782	0.0153039
Gm9845	-0.37181	0.0154274
Arf1	0.348906	0.0155554
Rbbp9	2.66008	0.0156837
Nae1	0.384112	0.0158111
Sec13	0.492668	0.0159373
Usp39	0.49571	0.0160633
Snx1	0.441835	0.0161885
Ppp1cc	-1.10882	0.0163125
Irgm1	-3.22227	0.0164353
Eif3i	0.522748	0.0165579
Gm9727	0.34306	0.0166796
Dyrk1a	-0.395335	0.0168007
Traf2	-0.98364	0.0169216
Prcp	0.496554	0.0170428
Crybg3	-0.6376	0.0171639
Mrps26	2.0699	0.0172849
Kdelr1	0.362801	0.0174051
Cds2	-0.389621	0.0175244
Cdk12	-0.386461	0.0176449
Inhba	0.420234	0.017765
Vps37a	-0.45686	0.0178848
Pes1	0.499299	0.0180073
Creb3l1	-1.47573	0.018129
Tpcn2	-0.431077	0.0182497
Prnp	-0.418836	0.0183696
Copa	0.383062	0.0184887
Cct2	0.446693	0.0186067
Nabp1	0.381876	0.0187237
Fam43a	-0.491783	0.0188429
Ogfr	-0.366112	0.0189615
Adgrf1	-4.7494	0.019079
Leprotl1	0.334618	0.0191962
Atg4b	-0.34221	0.0193128
Pstpip1	-0.353007	0.0194292
Mob2	-0.400751	0.0195446
Spata13	-0.356824	0.0196603
Tbc1d1	-0.372313	0.0197754
Malat1	-0.360385	0.0198907
Agap1	-1.3207	0.0200055
B4galt3	-0.370287	0.0201206
Trim26	-0.645796	0.0202348
Kdm4d	-1.35525	0.0203486
Fam20c	-0.690861	0.0204616
Rbm15b	2.8459	0.0205746
Cdc42ep2	-0.423833	0.0206869
Gm34084	0.356956	0.0208009
Pdia3	0.314313	0.0209142
Mob1a	0.342414	0.0210272
Otub1	-0.350062	0.0211394
Gm21188	-0.541678	0.0212511
Cct3	0.549219	0.0213617
Cyp4f13	-0.498028	0.0214719
Isg20	-0.394041	0.0215818
Sbf1	-0.545035	0.0216912
Septin7	0.351206	0.021801
Gramd1a	-0.360995	0.0219116
Gm43088	-3.98748	0.0220214
Slfn10-ps	-0.455319	0.0221306
Dusp6	0.463974	0.022239
Cst3	0.304418	0.0223467
Samd9l	-0.322079	0.0224554
Gse1	-0.431356	0.0225634
Sharpin	-0.48394	0.0226722
Gm16712	-0.538645	0.0227802
Ints9	-0.772554	0.0228897
Cct6a	0.508523	0.0229984
Ube2k	0.298014	0.0231085
Gusb	0.683404	0.0232185
Gtpbp4	0.478835	0.0233283
Mdm2	-0.339159	0.0234375
Asb6	0.95905	0.0235463
Prrc2b	-0.590548	0.0236547
Mafb	0.438907	0.0237622
Rnf167	-0.308848	0.0238696
Adap1	-2.23156	0.0239765
Mcu	0.371766	0.0240831
Nop10	0.606136	0.0241889
Hsf1	1.72791	0.0242942
Rbm5	-0.284224	0.0243987
Dync1i2	0.364118	0.0245028
Syap1	0.321082	0.0246067
Zfp292	-0.342677	0.0247104
Lemd2	-0.541739	0.0248136
Aldh9a1	0.981451	0.0249161
Ggt1	-0.885474	0.0250186
Hikeshi	0.686118	0.0251222
Sp2	-0.390202	0.0252261
Lsm12	0.316452	0.0253293
Pip4p1	-0.295334	0.025433
Cops8	0.407505	0.0255358
Map3k8	-0.316157	0.0256385
Ms4a6c	0.600401	0.0257417
Ston2	-0.490452	0.0258447
P2rx4	-0.365822	0.0259485
Ak2	-0.365975	0.026052
Fundc2	0.409443	0.0261551
Zfand5	-0.333846	0.0262579
Mrpl36	0.574362	0.0263602
Dnm2	-0.375014	0.0264621
Cdk17	-0.380433	0.026564
Zfand2b	-0.554178	0.0266656
Tmem41b	-0.324999	0.0267673
Pabpc1	0.376229	0.0268684
Mms19	-0.474324	0.026969
Ostc	0.404031	0.0270704
Pfkfb3	-0.382144	0.0271714
Fnbp4	-0.910243	0.0272722
Scarb1	0.425443	0.0273729
Rps18	0.488363	0.027473
Col23a1	0.596753	0.0275734
Dld	0.374219	0.0276751
Cd36	0.713385	0.0277776
Wsb2	-0.332693	0.02788
Lrrc25	-0.327311	0.0279823
Abtb1	-0.422238	0.0280842
Rnmt	0.351253	0.028187
Ranbp1	0.432117	0.0282895
Tafazzin	-0.444688	0.0283914
4931428F04Rik	-1.09039	0.0284949
Flot1	-0.352018	0.0285985
Wdr70	0.64516	0.0287021
Pgm2	-0.34658	0.0288051
Fmnl3	-0.895765	0.0289076
Gm6235	0.332696	0.0290096
Gm31718	-0.480549	0.0291112
Rapgef6	-0.299012	0.0292121
Pop4	-0.563017	0.0293135
Rpl3-ps1	0.37893	0.0294162
Trim56	-0.50063	0.0295187
Bcl6	-0.380852	0.029621
Fkbp4	1.16204	0.0297236
Acvr1b	-0.501265	0.0298256
Phf11b	-1.00335	0.0299292
Gm49774	-0.458946	0.0300324
Tiam2	-2.84537	0.0301357
Slc25a39	-0.503159	0.0302392
Psme1	-0.334585	0.0303423
S100a10	0.355674	0.0304449
Rab26	-2.13438	0.030547
Htatip2	-0.625567	0.030649
Tnfsf9	-0.791382	0.0307509
Pet100	0.347172	0.0308536
Lmbr1l	-0.412517	0.030956
Aph1b	-0.340733	0.0310588
Sh3tc1	-0.412903	0.0311615
Samhd1	-0.370798	0.0312641
Rapgef2	-0.978021	0.0313662
Fam168a	-0.327646	0.0314678
Rnf213	-0.423784	0.0315689
H2-K2	-0.487737	0.0316699
Cox8a	0.285392	0.031771
Zfp68	-0.435385	0.0318718
Pbxip1	-0.387976	0.0319723
Pnkp	-0.450334	0.0320732
Gm17334	-0.497375	0.0321739
Bmpr2	-1.86248	0.0322741
Hcar2	-0.283899	0.0323743
Ciz1	-0.42614	0.0324741
Fnip2	-0.317408	0.032575
Mtmr6	0.351714	0.0326757
Hnrnph2	0.381319	0.0327762
Dnajc7	0.365314	0.0328765
Ifi47	-2.31616	0.0329768
Gstm4	-0.665095	0.0330765
Nhlrc2	0.375699	0.0331786
Ahcyl2	-1.36394	0.0332801
Acadm	0.679897	0.0333811
Psmb10	-0.81806	0.0334821
Grina	-0.306092	0.0335827
Pank2	-0.560037	0.0336828
Gna13	-0.260232	0.0337827
Spag7	-0.342468	0.0338821
Tnfaip8l2	0.350343	0.0339812
Chil1	-0.42425	0.0340805
Slc25a4	0.380354	0.0341793
Pnpla2	-0.376281	0.0342776
Aup1	-0.296777	0.0343758
Mrpl54	-0.343928	0.0344735
Abhd18	-0.310601	0.0345706
Rela	-0.331387	0.0346673
Fkbp8	-0.271714	0.0347642
Fxr1	-0.359493	0.0348607
Cyb561d2	0.553576	0.0349568
Rbm25	-0.343743	0.0350525
Pira2	-0.367763	0.0351477
Ifit1	-2.93648	0.0352426
Tnfrsf22	-0.389828	0.0353371
Ep400	-0.311038	0.0354327
Fes	-0.306975	0.035528
Usp15	0.273933	0.0356232
Gm3555	-0.531478	0.0357178
Atp7a	-0.386952	0.0358136
C9orf72	-0.344189	0.0359089
Oxsr1	-0.587321	0.0360047
Ilrun	-0.350385	0.0361
Pfn1	0.299396	0.0361948
Slc25a5	0.412364	0.0362918
Rnf149	-0.37609	0.0363886
Crispld2	-0.272816	0.0364849
Kcnab2	0.604864	0.0365809
Lrrk2	-0.436918	0.0366765
Cers6	-0.395749	0.0367718
4833420G17Rik	-0.368746	0.036867
Hnrnpu	0.258143	0.0369621
Atxn10	-0.306023	0.037057
Tnfaip2	-0.317418	0.0371518
Adora2b	-0.333026	0.0372468
Rin3	-0.320684	0.0373422
Uba7	-0.479824	0.0374384
Hp	-0.34711	0.0375344
Samm50	0.418268	0.0376304
Derl2	-0.415762	0.0377265
Tfe3	-0.288895	0.0378221
Mmp8	-0.414532	0.0379173
Mrpl45	-0.497058	0.0380122
Sirt7	-0.317225	0.0381067
Tatdn1	0.38518	0.0382007
Irf3	-0.400767	0.0382949
Zfp719	-0.457679	0.0383886
Pirb	-0.297876	0.038482
Plcb3	-0.811715	0.0385755
Ttc39c	-0.410554	0.0386687
Nat9	-0.379154	0.0387615
Ppp1r18	-0.2606	0.0388542
Pkig	-0.355631	0.0389465
Laptm4b	-0.758981	0.0390384
H2-T23	-0.430008	0.0391299
Ndfip2	0.311114	0.0392214
Gpr137	-0.292133	0.0393127
Zfp106	-0.26452	0.0394045
Tacstd2	-0.39098	0.0394962
Clic4	-0.389807	0.0395875
Cd300lf	-0.293138	0.0396791
Tfeb	-0.302548	0.0397711
Lgals3bp	-1.50941	0.0398636
Tmem104	-0.436548	0.0399562
Higd1a	-0.327503	0.0400489
Lrp8	0.379943	0.0401413
Tomm7	0.424818	0.0402333
Ccnl2	-0.329911	0.0403256
G0s2	0.38631	0.0404174
Ifih1	-0.930188	0.0405092
Vps16	-0.34603	0.0406007
Kdm3a	-0.327306	0.0406919
Hdac4	-0.383851	0.0407828
Mif	0.270152	0.0408733
Rps16	0.325334	0.0409635
Gm13571	-0.467406	0.0410538
Myl12a	0.368726	0.0411437
Ascc3	-0.358242	0.0412339
Ubp1	-0.52282	0.0413243
Dock11	-0.288812	0.0414144
Aco2	0.369819	0.0415045
Mki67	-0.780133	0.0415941
Mrps16	0.352138	0.0416838
Ikzf1	0.38897	0.0417735
Actr2	-0.353122	0.0418629
Gm7334	-0.501979	0.0419522
Fbxl18	-0.546841	0.0420411
Rab31	-0.341124	0.0421298
Ddx24	-0.316791	0.0422188
Gtf2e2	0.275845	0.0423073
Bcas3	-0.34003	0.042396
Tmem97	-0.548975	0.0424843
Rbms1	0.297528	0.0425727
Gng2	-0.272435	0.042661
Jun	-0.355247	0.0427491
Mrps9	0.512609	0.0428372
Nfatc3	-0.409021	0.0429252
Narf	-0.32557	0.0430129
Tmem123	0.399217	0.0431007
Ptk2b	-0.305034	0.0431892
Ncor1	-0.448567	0.0432775
Pfdn5	-0.335715	0.0433671
Smdt1	-0.276722	0.0434565
Ube2n	0.356156	0.0435458
Pgm1	-0.432153	0.0436351
Stk11	-0.360304	0.0437241
Hip1	0.396222	0.0438127
Egln2	-0.461977	0.0439009
Hilpda	0.295367	0.0439887
Gm44851	-0.323284	0.0440769
Cited2	-0.348429	0.044165
Gm11661	-0.605061	0.0442529
Gm13840	0.375947	0.0443407
Egln3	-0.289428	0.0444285
Twf2	0.442266	0.0445162
Eif2b5	0.31919	0.0446037
Slfn1	-0.305136	0.0446911
AW011738	-0.507978	0.0447782
Ptgir	0.809504	0.0448651
Atp6v0a1	-0.45755	0.0449519
Gm5452	-0.256285	0.0450387
Ankrd10	-0.813062	0.0451254
Slc32a1	-0.354938	0.0452117
Rae1	0.312723	0.0452976
Ptprc	-0.251456	0.0453836
Taf7	-0.279831	0.0454702
Stab1	-0.420487	0.0455565
Slc15a4	0.251984	0.0456426
Gm7676	-0.347039	0.0457285
Fosl1	-0.309045	0.0458148
Zfand6	0.249354	0.0459012
Ttc19	-0.515822	0.0459876
Ttc7	-0.44259	0.0460737
Plbd1	0.305393	0.0461595
Chtop	0.318838	0.0462454
Inpp1	-0.349478	0.0463311
Pglyrp1	-0.337049	0.0464166
Bcr	-0.91884	0.0465019
Mapk6	-0.338319	0.0465869
Fau	-0.322507	0.0466717
Yrdc	0.366555	0.0467561
Nmrk1	-0.397646	0.0468403
Gm12715	0.290277	0.046925
Orai3	0.336298	0.0470102
Tmem268	-0.390858	0.0470954
Baz1a	-0.374345	0.0471809
Cd69	-0.261155	0.0472662
Eif2b2	-0.33287	0.0473513
Pdia4	0.476319	0.0474366
Gpld1	-0.913798	0.0475222
Rap1b	-0.459107	0.0476078
Cxcl16	-0.366709	0.0476935
Lgals9	-0.295608	0.047779
Map3k11	-0.331027	0.0478643
Secisbp2l	-0.391704	0.0479494
Clpx	0.294028	0.0480344
Gpr141	-0.293418	0.0481191
Gm5823	0.308479	0.0482036
Mlxip	-0.347928	0.0482888
Tbc1d13	-0.321533	0.0483738
Sipa1l1	-0.331621	0.0484587
Galt	-0.425699	0.0485436
Slc9a3r1	-0.272616	0.0486288
Rack1	0.277964	0.0487139
Psmd6	0.394082	0.0487988
Tbl2	-0.324116	0.0488834
1700003E16Rik	-2.55336	0.0489677
Ly6e	-0.406025	0.0490518
Plagl2	-0.308778	0.0491356
Txndc9	-0.342645	0.0492191
Npc2	-0.325174	0.0493027
Mfap1b	0.302442	0.049386
Ip6k1	-0.35655	0.0494691
Gm13456	0.317461	0.0495519
Bbip1	0.301712	0.0496344
Zfx	-0.376492	0.0497166
Camkk1	-0.389313	0.0497986
ENSMUSG00000025408	-0.396233	0.0498805
Dmtf1	-0.343386	0.0499623

## Sheet: (c)TYK2-KO vs TYK2-K923E
Tyk2-KO versus WT cells (RNA-seq)
Gene	log2-fold change	padj value
Rgs8	-21.1519	2.30558e-07
Gm37864	-21.0812	3.71875e-07
Gm5083	-20.991	4.48632e-07
Kif4-ps	-20.9551	7.67499e-07
Ms4a1	-20.8078	9.86258e-07
Gm43870	-20.821	1.19766e-06
1700123J17Rik	-21.0211	1.48686e-06
Olfr768	-20.6459	4.36013e-06
Olfr1336	-19.4106	1.66835e-05
Olfr734	-20.6637	3.35504e-05
Prss34	-21.0594	7.51064e-05
Gm9944	-20.4294	0.000112077
Rpgr	16.7176	0.000158591
Smim40	13.237	0.00500966
Casp4	-0.807425	0.0102682
Ltc4s	-11.143	0.0171696
H2bc6	-0.731991	0.0278901
Rrad	0.483024	0.0388608

## Sheet: (d) Manual inspection
Selected genes: Tyk2-/- versus WT cells (RNA-seq)
Gene	log2-fold change	padj value
Cd9	0.292222	0.10013
Cd302	0.244479	0.11038
Klf6	-0.218444	0.128194
Icam1	-0.154411	0.160691
Cx3cr1	0.170167	0.178903
Cxcr2	-0.139743	0.189587
Runx1	-0.120669	0.195563
Vcam1	-0.0947831	0.245967
S100a8	-0.0619722	0.256026
C3ar1	-0.0737297	0.262021
Tgm2	-0.0137067	0.354806
Icam5	0.00772135	0.405161
