# Supplementary material for: Lack of TYK2 signaling enhances host resistance to Candida albicans skin infection
Source: Nat Commun. 2024 Dec 3;15:10493. doi: 10.1038/s41467-024-54888-6 (PMC11612186; doi:10.1038/s41467-024-54888-6)
Supplement: Supplementary file 6 — Source Data [file 41467_2024_54888_MOESM6_ESM.xlsx]

## Sheet: Figure 1. 
Fig. 1b							Fig. 1d
CFU/g tissue (day 2)			CFU/g tissue (day 4)				Ganulocytes (% out of WBC)						Lymphocytes (% out of WBC)
WT	Tyk2-/-	Tyk2K923E	WT	Tyk2-/-	Tyk2K923E		PBS			C. albicans			PBS			C. albicans
2.57837e+07	4.58333e+07	2.72397e+07	3.15508e+07	1.63636e+07	4.03226e+07		WT	Tyk2-/-	Tyk2K923E	WT	Tyk2-/-	Tyk2K923E	WT	Tyk2-/-	Tyk2K923E	WT	Tyk2-/-	Tyk2K923E
2.42157e+07	2.0347e+07	2.89973e+07	21000000	1.94621e+07	1.64706e+07		19.6	15.6	18.4	42.1	34	34.2	76.7	81.6	77.8	52.5	60	58
3.28547e+07	3.32262e+07	2.07657e+07	3.21635e+07	1.88727e+07	21408000		16	16.1	16	35.6	32.6	24.9	81.2	80.4	80.5	60	61.7	68.5
5.07143e+07	1.66113e+07	2.23958e+07	43950000	1.92771e+07	2.66111e+07		12.1	13	14.5	32.7	39.3	25.3	84.6	79.7	77.5	62.5	56.6	69
4.27739e+07	1.70644e+07	3.37607e+07	3.67525e+07	2.30872e+07	3.53889e+07		12.6	14.9	12.5	35.8	36.5	34.7	84.6	82.1	85	56.5	58.7	58.1
1.72304e+07	2.70503e+07	1.84932e+07	2.95833e+07	1.98969e+07	2.45122e+07		13.4	13.9	12.9	30.2	30.7	30.1	84.3	82.6	84.8	63.7	65.7	64.1
1.42914e+08	2.10829e+07	4.5298e+07	1.62468e+07	1.29738e+07	9.14611e+06		14.3	18.1	14.6	43.2	27.5	25.8	83.7	77.4	81.1	47.5	68	68
1.35288e+08	3.48018e+07	1.57222e+07	3.31136e+07	9.64286e+06	1.96913e+07		10.6			39.3	19.1	23.7	85.9			56.9	77.6	72.8
1.43458e+08	2.34865e+07	2.79647e+07	3.49275e+07	1.23039e+07	8.85033e+06					20.6	21.8	30.9				76.1	74.3	65.6
1.11617e+08	2.19108e+07		3.35084e+07	4.64419e+06	1.14359e+07					40	17.5	26.9				56.2	79.5	68.8
	1.26316e+07		2.65443e+07	8.98824e+06	3.04786e+07					42.8	29.9	26.9				51.9	65	70.1
	1.62162e+07				1.68421e+07					34.4	28	29.9				61.7	67.4	66
										36.5		30.3				58.2		64.9
Fig. 1c
CFU/g tissue (day 2)			CFU/g tissue (day 4)
WT	Tyk2-/-	Tyk2K923E	WT	Tyk2-/-	Tyk2K923E		Fig. 1g
1232.93	1	1	2145.92	1	1		Recovery rates
1	1	1	3118.5	1	1		day p.i.	WT	Tyk2-/-	Tyk2K923E
1226.24	1	138.007	4098.36	1	1		9			1
646.831	1	1	3071.67	1	1		11		1
1	1	1	826.446	1	812.128		11		1
1	809.323	1	4335.26	1	1		12		1
1120.6	1	1	1	1	1		12		1
732.708	1	1	1020.41	1	1		12			1
1	1	1	2463.05	1	1		12			1
19450.4	1	1	1767.83	1	1		12			1
	1		845.547	1	1		12
	1						15		1
							16	1
							19	1
							19	1
		Experiment 1		male			20	1
	Legend:						20	1
		Experiment 2		female			23			0
							22	1
							10	1
							10	1
NOTE: for CFU experiments, all samples where no CFUs were detected were set to 1 for graphical representation and statistical analysis;							11			1
							11			1
							11		1
							11		1
							12		1
							13			1
							13			1
							13			1
							13		1
							13		1
							13
							19		1
							19	1
							20	1
							20	1
							20	1
							22	1

## Sheet: Supplementary Figure 1. 
Supplementary Fig. S1a							Supplementary Fig. S1c
Total CFUs, skin (day 2)			Total CFUs, skin (day 4)				Ganulocytes (x10^3/mm^3 cells)						Lymphocytes (x10^3/mm^3 cells)
WT	Tyk2-/-	Tyk2K923E	WT	Tyk2-/-	Tyk2K923E		PBS			C. albicans			PBS			C. albicans
935000	1677500	1125000	1420000	842000	482000		WT	Tyk2-/-	Tyk2K923E	WT	Tyk2-/-	Tyk2K923E	WT	Tyk2-/-	Tyk2K923E	WT	Tyk2-/-	Tyk2K923E
617500	645000	1070000	1808000	594000	1148000		0.9	1	1.1	2.5	1.7	1.6	3.2	4.6	4.1	3	3	3.6
897500	1292500	895000	1446000	502000	408000		1.5	1	0.9	2.4	1.7	1.2	6.7	4.7	4.6	2.8	2.9	3.2
2662500	500000	967500	1786000	372000	446000		1	1	1.2	2	1.4	1.1	6	5.3	5.9	3.4	3.3	2.7
1835000	715000	1580000	868000	382000	1210000		1	1.1	0.9	2.6	2.2	2.2	5.9	5.6	5.9	1.8	3.2	3.4
815000	1022500	405000	1180000	846000	640000		1.1	0.6	0.7	2.5	1.8	1.8	6.1	2.7	3.6	2.8	5.3	3.7
2672500	915000	2432500	504000	796000	1500000		0.9	1.2	0.8	3.3	1.6	1.3	4.6	4.4	3.7	3.5	3.5	3
3517500	1580000	707500	1338000	904000	784000		0.6			2.1	0.7	1.2	4.1			2.8	4.6	3.4
3070000	1047500	872500	2328000	800000	1338000					2.1	1.2	2				2.5	3.9	4
4107500	957500		1758000	1032000	958000					2	0.7	2.6				2.7	3	5.6
	600000		1856000	772000	1274000					1.6	1.7	1				1.7	4.6	5.1
	720000				804000					1.4	2.3	1.8				2.2	5.2	5.9
										2.2		1.2				3.2		3.8
Supplementary Fig. S1b
Total CFUs, kidneys (day 2)			Total CFUs, kidneys (day 4)
WT	Tyk2-/-	Tyk2K923E	WT	Tyk2-/-	Tyk2K923E		Supplementary Fig. S1d
325	1	1	300	1	1		Red blood cells (x10^6/mm^3 cells)						Whyte blood cells (x10^3/mm^3 cells)
1	1	1	450	1	1		PBS			C. albicans			PBS			C. albicans
400	1	50	600	1	1		WT	Tyk2-/-	Tyk2K923E	WT	Tyk2-/-	Tyk2K923E	WT	Tyk2-/-	Tyk2K923E	WT	Tyk2-/-	Tyk2K923E
200	1	1	450	1	1		9.55	12.33	12.48	12.22	9.38	12.52	4.24	5.67	5.36	5.79	5.01	4.54
1	250	1	150	1	150		12.04	8.56	9.5	12.59	9.3	8.36	8.35	5.93	5.72	6.41	4.83	4.74
1	1	1	600	1	1		8.52	9.54	8.83	8.5	12.75	9.02	7.2	6.39	7.22	5.57	5.91	4.01
525	1	1	1200	1	1		9.51	11.25	11.6	9.65	10.98	9.57	6.98	6.87	6.94	6.88	5.61	5.96
250	1	1	450	1	1		11.29	9.81	15.27	8.72	9.69	10.31	7.26	3.37	4.27	7.67	5.43	5.81
1	1	1	300	1	1		13.54	9.09	9.81	13.44	9.37	11.08	5.6	5.79	4.63	7.53	5.25	4.5
6300	1	1	150	1	1		8.76			12.17	14.27	10.45	4.79			5.02	3.43	4.7
	1		1	1	1					12.35	13.02	13.68				4.66	5.3	6.18
	1									12.87	13.61	13.53				4.81	3.82	9.65
										13.83	11.41	15.17				3.35	8.72	3.14
										10.04	13.43	14.3				3.72	7.81	9.04
										11.27		15.08				5.61		10.49
		Experiment 1		male			Supplementary Fig. S1e
	Legend:						% initial body weight (experiment 2)
		Experiment 2		female			day p.i.	WT							Tyk2-/-						Tyk2K923E
							0	100	100	100	100	100	100	100	100	100	100	100	100	100	100	100	100	100	100	100
							1	93.7	95.91	95.43	90.22	90.83	92.55	94.36	99.06	96.91	94.2	96.61	96.46	95.85	96.24	99.26	96.75	93.78	98.44	95.92
							4	93.7	95.91	93.61	93.33	92.14	92.55	97.74	99.53	98.97	99.11	99.58	99.49	100.5	97.37	100	97.47	100	101.6	97.55
NOTE: for CFU experiments, all samples where no CFUs were detected were set to 1 for graphical representation and statistical analysis;							7	95.67	96.65	101.4	97.33	92.14	94.68	101.5	100.5	100.5	102.7	101.3	103	99.54	97.74	100	98.56	100.5	104.7	97.55
							8	95.67	98.51	101.4	98.67	99.13	97.16	101.5	102.3	104.1	103.6	98.73	99.49	102.3	97.74	101.5	99.28	103.3	102.1	99.59
							11	97.64	98.88	102.7	96.44	99.13	95.04	103	99.53	102.1	104.5	100.8	111.6	101.8	101.1	100.4	100	103.8	100.5	99.59
							13	99.21	101.5	104.1	99.11	99.56	96.1	104.1	105.2	104.6	105.4	102.1	105.6	105.5	101.5	102.6	100.7	104.8	105.2	100
							15	101.6	100	104.6	97.78	100.9	96.81	103.8	102.3	104.6	102.7	100.8	105.6	104.1	102.3	100.4	100.7	104.8	103.1	101.2
							18	104.3	94.42	106.8	99.56	103.1	95.04	103.4	105.2	104.6	104.5	102.5	107.6	108.3	102.3	106.3	100.7	107.7	107.3	102
							20	103.1	94.42	105.5	103.1	103.1	94.68	104.1	105.2	106.7	105.4	102.5	105.1	105.5	103.4	106.3	102.2	107.7	109.4	103.3
							22	102.8	103.7	104.6	103.6	105.2	98.23	104.1	105.2	110.3	108	102.5	105.1	105.5	106	107.8	102.2	110	112	104.9
							25	101.2	102.2	105.9	103.6	105.7	97.16	104.1	104.7	111.3	108	103	106.1	104.1	107.5	108.5	103.6	111	112	103.7
							27	100	102.2	107.8	104.9	104.8	96.81	104.9	105.2	111.9	106.3	102.5	108.1	104.6	107.5	110.4	103.6	112.9	113	103.7
							% initial body weight (experiment 1)
							day p.i.	WT							Tyk2-/-						Tyk2K923E
							0	100	100	100	100	100	100		100	100	100	100	100	100	100	100	100	100	100
							4	99.0529	99.1159	99.7701	97.7444	97.5413	94.4882		96.9965	100.138	100.709	96.3359	95.339	96.3229	98.3535	95.5083	95.3961	101.273	101.067
							8	97.869	83.2676	99.1159	96.0735	93.9137	88.6863		97.4889	101.984	98.818	93.0424	94.9153	95.5236	97.487	99.2908	96.6404	104.167	100.051
							12	104.578	82.1626	100.046	99.2899	95.6066	93.535		106.105	100.369	100.236	96.7888	99.1102	97.482	100.737	100.946	98.4654	102.431	101.778
							15	102.881	85.2407	103.397	98.4962	94.6393	94.4882		99.9508	102.815	101.088	96.1301	98.9407	97.1223	100.477	99.6218	99.9585	105.44	105.333
							19	102.881	84.6488	102.838	100.418	96.05	94.5711		105.514	102.077	104.87	99.5471	100.424	97.9217	100.953	100.047	102.447	107.06	109.243
							23	100.395	84.5699	103.164	100.919	95.526	95.8143		105.958	102.861	110.024	100.865	101.864	98.3213	102.08	102.08	101.949	108.449	110.564
							26	100.355	84.4515	103.304	100.961	95.526	95.9387		105.958	102.677	110.165	100.947	102.076	98.3213	102.253	101.891	101.825	108.796	110.361

## Sheet: Figure 2. 
Fig. 2c
Neutrophils (% out of CD45+ cells)
PBS			day 1			day 2			day 4
WT	Tyk2-/-	Tyk2K923E	WT	Tyk2-/-	Tyk2K923E	WT	Tyk2-/-	Tyk2K923E	WT	Tyk2-/-	Tyk2K923E
4.3	3.8	4.5	89.4	89.8	92.2	82.3	82.5	82.7	63.9	66.1	63.9
3.4	3.3	6.5	87.8	89.8	90.9	84.7	83	80	82.4	69.6	82.9
14.7	8.2	21.1	83.2	88.8	89.5	87.1	78	91.8	61.3	81.2	58.6
0.8	1.1	1.7	88.3	83	89.5	81.5	78.9	88	83.7	69.6	68.1
1.5	0.7	2.4	86.6	87.5	83.4	84.5	87.6	84.8	57.1	78.9	67.5
6.4	3.8	2	87.9	75.1	87.6	93.9	88.3	76.2	54.6	62.4	69.1
12.8	6.1	5.2	72.3	81.9	82	81.5	74.6	90	75.4	78.5	60.2
			80.2	81.8	77.1	91.6			74.6	66.2	77.1
									76.4		75.4
Fig. 2e
Monocytes (% out of CD45+ cells)
PBS			day 1			day 2			day 4
WT	Tyk2-/-	Tyk2K923E	WT	Tyk2-/-	Tyk2K923E	WT	Tyk2-/-	Tyk2K923E	WT	Tyk2-/-	Tyk2K923E
1.5	1.9	5.4	3.1	2.2	1.3	5.2	4.7	4.9	0.7	0.7	1.5
4.2	2.9	2.9	2.9	1.2	2.1	3.9	4.6	5.5	1	0.7	0.9
3.6	0.3	2.1	3.6	2.7	1.9	3.1	2.9	0.8	0.7	0.7	0.5
6.4	3.1	3.5	3	5.3	2.4	2.1	2.8	2.7	0.2	0.5	0.3
0.6	1	1.7	2.5	5.4	5.2	2.5	1.8	1.9	1.3	0.9	1
0.8	2.9	1.5	3.8	5.6	6	0.7	1.1	1.3	1	0.9	0.9
2.4	3.9	1.8	9.7	7.5	7.6	1.9	3.4	1.1	0.8	0.8	0.5
						0.4			1.4		1.3
									0.7		0.5
		Experiment 1		male
	Legend:
		Experiment 2		female

## Sheet: Supplementary Figure 2. 
Supplementary Fig. S2c
Neutrophils (per g/tissue)												Monocytes (per g/tissue)
PBS			day 1			day 2			day 4			PBS			day 1			day 2			day 4
WT	Tyk2-/-	Tyk2K923E	WT	Tyk2-/-	Tyk2K923E	WT	Tyk2-/-	Tyk2K923E	WT	Tyk2-/-	Tyk2K923E	WT	Tyk2-/-	Tyk2K923E	WT	Tyk2-/-	Tyk2K923E	WT	Tyk2-/-	Tyk2K923E	WT	Tyk2-/-	Tyk2K923E
33	8	12	9417	12142	23318	8311	7990	6595	149	47	93	29	31	26	330	292	336	524	452	395	9	8	6
71	10	70	12021	17384	11448	14362	12945	15465	293	127	212	23	80	28	403	230	266	267	540	475	24	7	10
27	11	18	6502	26562	14606	9042	7364	9367	225	148	143	25	1	32	283	442	308	317	275	218	43	27	2
6	26	24	18328	11814	13475	29900	8685	7118	111	237	191	6	22	23	317	598	358	441	306	298	45	20	22
23	35	31	6298	2129	10440	7190	8216	13539	99	104	194	8	23	40	185	131	406	213	164	126	18	80	65
22	8	42	5890	1135	7771	10671	18484	7477	173	178	258	13	18	25	258	158	536	214	235	152	11	32	40
68	4	66	2312	1034	12098	9361	12723	12121	104	246	133	28	0	75	343	315	449		587		25	14	10
			4300	1041	2865	593			185	158	194				519	323	534				33		15
									250	191											27
Supplementary Fig. S2d													Supplementary Fig. S2e
Macrophages (% out of CD45+ cells)													Macrophages (per g/tissue)
PBS			day 1			day 2			day 4				PBS			day 1			day 2			day 4
WT	Tyk2-/-	Tyk2K923E	WT	Tyk2-/-	Tyk2K923E	WT	Tyk2-/-	Tyk2K923E	WT	Tyk2-/-	Tyk2K923E		WT	Tyk2-/-	Tyk2K923E	WT	Tyk2-/-	Tyk2K923E	WT	Tyk2-/-	Tyk2K923E	WT	Tyk2-/-	Tyk2K923E
3.6	1.6	2.6	1.1	1.3	1.8	3	3.4	3.9	2.6	2	2.9		25	49	36	114	178	447	307	330	313	22	32	7
1.1	9.9	2.1	1.5	0.9	1.1	3.4	4.3	5.3	3.3	1.9	3.3		50	44	57	210	169	134	580	409	184	22	54	33
7.8	4.8	5.9	1.6	1.5	1.7	3.5	7.2	4.9	2.4	1	3.1		55	34	90	129	445	285	360	211	318	33	53	29
11.3	3.1	3.9	1.2	2.1	1.3	2.2	3.7	2.4	1.9	4.2	1.8		20	15	26	248	295	193	211	361	379	86	69	52
11.8	10.5	7.3	3.8	3.4	2.9	5.8	2.2	6	4.5	3.2	2.5		3	34	17	275	83	209	265	495	200	15	137	107
6.8	7	11	3.6	1.5	2.4	4.8	1.7	2.8	2.9	0.5	4.8		48	43	6	238	111	126	255			37	88	70
8.2	8.2	11.5	2.7	2.3	3	3.7	2.9		1.4	4.2	0.7		16	10	13	292	78		308			28	37	38
			1.5	3.8	3.4	1.2			2.7	2.4	2.6					240	48					51		27
									2.5		1.3											35		105
Supplementary Fig. S2f
Neutrophil viability (% of neutrophils)
day 1						day 2						day 4
live			dead			live			dead			live			dead
WT	Tyk2-/-	Tyk2K923E	WT	Tyk2-/-	Tyk2K923E	WT	Tyk2-/-	Tyk2K923E	WT	Tyk2-/-	Tyk2K923E	WT	Tyk2-/-	Tyk2K923E	WT	Tyk2-/-	Tyk2K923E
75.0117	79.4904	55.2818	24.9883	20.5096	44.7182	3.25667	18.4642	1.79868	96.7433	81.5358	98.2013	1.74677	1.20934	2.21107	98.2532	98.7907	97.7889
74.5129	60.6379	66.6377	25.4871	39.3621	33.3623	3.96615	7.82113	1.78877	96.0338	92.1789	98.2112	1.43159	1.48842	1.16626	98.5684	98.5116	98.8337
77.4307	69.3232	65.7223	22.5693	30.6768	34.2777	3.41478	9.71822	1.14949	96.5852	90.2818	98.8505	1.57817	1.14609	1.02706	98.4218	98.8539	98.9729
70.5255	77.8829	73.3511	29.4745	22.1171	26.6489	3.05369	6.16669	0.860486	96.9463	93.8333	99.1395	1.99224	1.25345	0.915236	98.0078	98.7465	99.0848
90.26	93.49	86.9	9.74	6.51	13.1	0.538944	4.73057	1.03455	99.4611	95.2694	98.9655	1.34029	1.28876	1.15775	98.6597	98.7112	98.8423
87.47	94.02	87.75	12.5	5.98	12.2	20.14	21.99	16.48	79.856	78.008	83.52	5.30796	3.3089	2.16898	94.692	96.6911	97.831
93.16	93.28	93.3	6.84	6.72	6.7	31.48	32.67	42.74	68.524	67.329	57.264	6.80313	7.70244	2.00266	93.1969	92.2976	97.9973
95.13	94.49	97.81	4.87	5.51	2.19	22.7			77.304			1.79215	3.50396	0.966184	98.2078	96.496	99.0338
												2.20821		2.82812	97.7918		97.1719
		Experiment 1		male
	Legend:
		Experiment 2		female

## Sheet: Figure 3.
Fig. 3b					Fig. 3c					Fig. 3f
Blood neutrophils (% out of myeloid cells)					Skin neutrophils (% out of myeloid cells)					CFU/Kidneys (CFU/g tissue)
PBS		Anti-Ly6G			PBS		Anti-Ly6G			PBS		Anti-Ly6G
WT	Tyk2-/-	WT	Tyk2-/-		WT	Tyk2-/-	WT	Tyk2-/-		WT	Tyk2-/-	WT	Tyk2-/-
81.5718	64.5424	7.18243	0.731452		82.9386	73.54	51.8612	31.0766		3167.1	1	1427.44	3574.73
78.3417	72.4029	0.18776	0.464821		73.88	71.0132	31.7298	21.5088		68.5119	1	3519.67	3874.86
76.4795	81.8318	0.102145	0.0801925		82.0429	86.6148	10.3147	32.053		103.573	5.16316	2369.81	2694.36
83.9011	87.9089	0.108713	0.97256		81.2108	74.915	40.7609	13.6964		240.302	1	2796.56	10014.6
81.0445	78.2765	0.785421	2.6937		84.1025	72.5419	3.91459	4.84928		332.042	1	1760.92	2352.1
94.5697	68.9564	1.22462	1.57223		78.8073	65.3094	2.29885	22.2374		58.1095	1	3424.55	2251.43
95.5639	86.9184	1.08934			82.1341	78.1079	1.83599			190.355	1	2199.16
95.0065	85.2674	0.794003			84.3039	76.2258	0.747384			245.654	9.39496	2742.53
94.3101	84.0826	1.0183			63.4993	75.8624	15.6212			203.087	1	2422.51
92.0897	80.4454	0.734739			74.3955	68.2614	4.38095			118.945	1	1672.24
94.0519					85.9322					105.829	1	2194.26
										NOTE: for CFU experiments, all samples where no CFUs were detected were set to 1 for graphical representation and statistical analysis;
		Experiment 1		male
	Legend:
		Experiment 2		female

## Sheet: Supplementary Figure 3. 
Supplementary Fig. S3c					Supplementary Fig. S3d					Supplementary Fig. S3e
Blood neutrophils (neutrophils per 10^6 cells)					Skin neutrophils (neutrophils per 10^6 cells)					Total CFUs, kidneys
PBS		Anti-Ly6G			PBS		Anti-Ly6G			PBS		Anti-Ly6G
WT	Tyk2-/-	WT	Tyk2-/-		WT	Tyk2-/-	WT	Tyk2-/-		WT	Tyk2-/-	WT	Tyk2-/-
67838.2	3173.33	123.333	23.3333		22692	9608	1031	280		1105	1	360	772.5
107683	3043.33	14.9548	73.3333		9200	7401	310	134		25	1	850	1012.5
45230	18166.7	23.3333	6.66667		23365	45866	59	242		40	1.25	582.5	655
57136.7	15530	510	186.667		11536	28628	225	249		70	1	992.5	2750
61453.3	49803.3	496.667	4340		24822	37979	33	37		120	1	520	660
410013	107030	413.333	1716.67		16756	10565	20	163		22.5	1	1082.5	745
70999	33060	953.333			25455	6544	15			52.5	1	625
488270	157160	903.333			18009	13119	5			65	2.5	670
346083	89954.9	616.667			7411	17801	127			50	1	680
223017	207300				12215	15394	23			27.5	1	500
486537	139900				24849	12014				32.5	1	680
										NOTE: for CFU experiments, all samples where no CFUs were detected were set to 1 for graphical representation and statistical analysis;
		Experiment 1		male
	Legend:
		Experiment 2		female

## Sheet: Figure 4.
Fig. 4d			Fig. 4e							Fig. 4f
Upregulated in Tyk2-/-	–log10 (p-Value)		Ifng (relative expression)							IFNγ (pg/uL)
Neutrophil degranulation (25/480)	5.0716		PBS			C. albicans				PBS			C. albicans
Translation (20/339)	4.91009		WT	Tyk2-/-	Tyk2K923E	WT	Tyk2-/-	Tyk2K923E		WT	Tyk2-/-	Tyk2K923E	WT	Tyk2-/-	Tyk2K923E
RUNX3 regulates immune response and cell migration (4/10)	4.31966		0	0	0	0.9965	0.2127	0.0548		0.41	0.01	0.01	10.63	0.14	0.23
Vpr-mediated induction of apoptosis by mitochondrial permeabilizartion (3/4)	4.14935		0	0	0	0.5384	0.1635	0.0972		0	0	0	1.25	0.1	1.81
SRP-dependent cotranslational protein targeting to membrane (10/119)	3.89963					0.2969	0.1371	0.3415					6.49	0.06	0.23
Interleukin-10 signalling (8/86)	3.51713					0.7193	0.0277	0.0602					1.39	0.06	0.01
Interaction of Vpr with host cellular proteins (6/47)	3.47108					0.953	0.5	0.0389					0.78	0.432	0.01
Metabolism of proteins (64/2215)	3.30016					1.3383	0.28	0.42					15.2	1.008	0.304
Signaling by interleukins (25/658)	3					0.99	0.31	0.31					17.824	0.368	0
Aminoacids regulate mTORC1 (6/61)	3					0.39		0.16					24.752	0.512	0.016
Downregulated in Tyk2-/-	–log10 (p-Value)					4.1		0.06						0.512	0.784
Interferon alpha/beta signaling (190)	14.2916					0.64
Interferon signaling (397)	8.34008					0.53
Cytokine Signaling in Immune system (1115)	6.44612					0.99
Transcriptional regulation of granulopoiesis (71)	3.82102
Pre-NOTCH Transcription and Translation (89)	3.56543
Senescence-Associated secretory phenotype (91)	3.48017
FOXO-mediated transcription of cell death genes (23)	3.46218			Experiment 1		male
Diseases of signal transduction (498)	3.35754		Legend:
Pre-NOTCH expression and processing (114)	3.13549			Experiment 2		female
FLT3 Signaling (48)	3.13549

## Sheet: Supplementary Figure 4. 
Supplementary Fig. S4b
Stat1 (relative expression)						Oas1a (relative expression)						Rsad2 (relative expression)						Sp100 (relative expression)
PBS			C. albicans			PBS			C. albicans			PBS			C. albicans			PBS			C. albicans
WT	Tyk2-/-	Tyk2K923E	WT	Tyk2-/-	Tyk2K923E	WT	Tyk2-/-	Tyk2K923E	WT	Tyk2-/-	Tyk2K923E	WT	Tyk2-/-	Tyk2K923E	WT	Tyk2-/-	Tyk2K923E	WT	Tyk2-/-	Tyk2K923E	WT	Tyk2-/-	Tyk2K923E
0.31	0.22	1.23	1.95	0.14	0.22	0	0	0.64	9.36	0	0	5.88	0	1.75	125.1	0	0	0.54	0.28	0.48	1.62	0.41	0.65
1.68	0.48		2.66	1.25	0.09	0	0.11		5.19	0.58	0	4.7	0		296.09	0.94	0	0.4	0.23		1.86	0.79	0.23
			1.41	0.65	0.84				4.03	0	0.69				151.11	0	0.38				2.01	1.02	0.65
			3.28	0.98	1.4				5.96	0.62	1.88				33.66	0	0				1.88	0.65	0.98
			5.01	0.72	1.33				3.23	0.45	2.84				91.49	0	0				4.69	0.33	0.82
Supplementary Fig. S4c
IL-1β (pg/uL)						IL-23 (pg/uL)
PBS			C. albicans			PBS			C. albicans
WT	Tyk2-/-	Tyk2K923E	WT	Tyk2-/-	Tyk2K923E	WT	Tyk2-/-	Tyk2K923E	WT	Tyk2-/-	Tyk2K923E
2.76	1.24	2.02	505.93	432.58	220.33	10.64	10.15	9.18	42.56	131.34	22.08
1.87	1.4	4.62	847.02	303.56	304.78	6.56	5.87	12.13	34.4	26.52	59.13
3.38	3.25	4.64	445.98	708.89	519.14				18.59	27.15	27.15
8.976	3.88	4.224	630.03	716.76	549.87				28.73	12.51	22.72
			715.82	684.71	665.67				20.18	22.72	13.15
			224.368	285.072	71.216				15.2	32.288	30.08
			241.536	97.76	149.28				13.808	10.16	32
			210.64	118.144	70.336				16.176	14.848	9.632
				101.216	62.032					41.408	14.848
				205.312						16.4
Supplementary Fig. S4d
Il10 (relative expression)
PBS			C. albicans
WT	Tyk2-/-	Tyk2K923E	WT	Tyk2-/-	Tyk2K923E
0.14	0.11	0.26	0.81	0.72	0.4
0.11	0.07	0.04	0.36	0.28	0.32
			0.86	0.43	1
			0.94	1.34	0.71
			0.95	0.71	0.96
			0.65	0.3	0.96
			0.26	0.27	0.47
			0.3	0.19	0.2
			0.29	0.18	0.13
			0.37	0.53	0.24
			0.16		0.23
			0.16		0.14
		Experiment 1		male
	Legend:
		Experiment 2		female

## Sheet: Figure 5.
Fig. 5b			Fig. 5c
CFU/g tissue, Skin			CFU/g tissue, Kidneys
WT	Ifngr1-/-		WT	Ifngr1-/-
1.29508e+08	4.2068e+08		61.382	1
4.40845e+08	2.39914e+08		119.25	1
5.12461e+08	1.22934e+08		187.63	1
3.93738e+08	3.95349e+08		191.26	46.419
4.8996e+08	1.10294e+08		474.43	1
9.95935e+07	1.97368e+07		347.44	18.817
3.83408e+08	1.42996e+08		1	1
2.06204e+07	2.76087e+07		2512.9	1
1.36891e+07	1.5771e+07		1	1
2.34655e+07	9.1314e+06		1	1
2.85714e+07	2.03549e+06		1	1		NOTE: for CFU experiments, all samples where no CFUs were detected were set to 1 for graphical representation and statistical analysis;
2.11466e+07	1.66835e+07		59.463	1
	2.12425e+07		161.41	1
Fig. 5d
Ganulocytes (% out of WBC)				Ganulocytes (x10^3/mm^3 cells)				Lymphocytes (% out of WBC)				Lymphocytes (x10^3/mm^3 cells)
PBS		C. albicans		PBS		C. albicans		PBS		C. albicans		PBS		C. albicans
WT	Ifngr1-/-	WT	Ifngr1-/-	WT	Ifngr1-/-	WT	Ifngr1-/-	WT	Ifngr1-/-	WT	Ifngr1-/-	WT	Ifngr1-/-	WT	Ifngr1-/-
18.1	18.5	47.4	36.9	1	1.1	3.9	3	76.8	77.8	42.9	57.2	3.8	4.4	3.3	4
15.1	12.7	39.7	35	0.9	0.9	2.8	2.3	79.5	84.6	52.9	59.8	3.9	4.2	3.4	3.8
14.4	12.4	36.3	34	1	0.5	2.7	1.7	82.6	85	58.6	61.6	3.9	3.4	2.6	4
18.1	16.9	44.9	31.6	0.9	0.8	2.5	2	78.1	79.5	51.5	63.3	3.7	3.2	2.4	3.6
		35.5	33.3			2.1	2.1			50.7	62.4			3.4	3.7
		42.1	33.7			2.7	2.5			54	60.8			3.3	4.1
		41.8	36.9			2.7	2			63.5	58.6			3.3	3.9
		41.7	33.4			1.9	1.7			63.2	61.5			3.4	4.1
		36.6	32.1			2.8	1.5			64.6	62.6			3.3	2.7
		34.6	35.7			2.3	2.3			61	59.5			3.5	3.5
		42.3	34.7			3.5	3			52	70.9			3.2	3.2
		38.7	35.5			2.5	2			56.8	59.3			3.4	4
		37.7	38			2.3	2.1			57.7	57.6			3.3	3.9
Fig. 5g
Neutrophils (% out of myeloid cells)						Monocytes (% out of myeloid cells)						Macrophages (% out of myeloid cells)
PBS		C. albicans day 1		C. albicans day 4		PBS		C. albicans day 1		C. albicans day 4		PBS		C. albicans day 1		C. albicans day 4
WT	Ifngr1-/-	WT	Ifngr1-/-	WT	Ifngr1-/-	WT	Ifngr1-/-	WT	Ifngr1-/-	WT	Ifngr1-/-	WT	Ifngr1-/-	WT	Ifngr1-/-	WT	Ifngr1-/-
3.0303	5.88235	96.8889	94.9833	47.5655	28.8703	3.0303	5.88235	0.351684	0.202574	0.460829	0.511509	15.1515	23.5294	0.270526	0.512393	15.7303	26.7782
3.0303	1.85185	95.9886	97.0257	79.0164	76.3934	9.09091	3.7037	0.473784	0.250178	1.49813	3.34728	21.2121	20.3704	0.568541	0.33357	1.96721	7.70492
3.57143	4.34783	97.4026	96.2871	76.8924	79.6894	3.57143	4.34783	0.24975	0.631054	0.409836	0.163934	7.14286	13.0435	0.2664	0.425594	3.45286	4.06213
7.69231	2.7027	97.213	96.9313	27.8261	80.3571	7.69231	10.8108	0.391684	0.187293	0.796813	0.477897	7.69231	29.7297	0.271166	0.576286	13.913	2.45536
10	2.22222	95.4316	96.6608	32.8571	84.5011	10	2.22222	0.483198	0.175747	2.6087	0.669643	20	15.5556	0.768724	0.252636	11.4286	1.61359
2.04082	7.69231	94.0543	93.1367	38.9262	66.2879	21.0884	7.69231	0.297287	0.240819	1.42857	0.424628	34.6939	15.3846	0.668896	0.541842	14.094	3.0303
8.51064	3.125	95.308	94.5165	73.1343	65.3061	14.8936	9.375	0.48913	0.0997009	4.02685	0.378788	22.3404	21.875	0.398551	0.498504	3.8806	5.30612
1.88679	5.26316	89.0631	93.7777	75.4167	70.6861	6.60377	0	0.182282	0.120822	0.597015	0.816327	20.7547	10.5263	0.838498	0.382602	3.33333	5.61331
24.581	2.38095	90.4028	92.0906		79.9443	5.86592	10.7143	0.18412	0.345556	0.833333	1.4553	26.5363	19.0476	0.805524	0.556729		3.62117
3.44828	16.8224	92.2464	94.1755		32.971	3.44828	1.86916	0.0724638	0.893336		0.557103	31.8966	46.729	0.652174	0.536001		23.1884
	15.7895	86.917	91.1269				2.63158	0.123813	0.0513391		3.26087		19.7368	0.577796	0.213913
	12.6126		94.8686				2.7027		0.370943				23.4234		0.355487
	25.4902		91.0991				12.7451		0.205262				20.5882		0.447845
	6.10687						11.7048						11.9593
		Experiment 1		male
	Legend:
		Experiment 2		female

## Sheet: Supplementary Figure 5. 
Supplementary Fig. S5a			Supplementary Fig. S5b
Total CFUs, Skin			Total CFUs, Kidneys
WT	Ifngr1-/-		WT	Ifngr1-/-
3950000	14850000		17.5	1
15650000	8325000		42	1
16450000	5950000		52.5	1
20750000	17000000		56	14
12200000	3750000		154	1
1225000	450000		133	7
8550000	3675000		1	1
847500	1270000		877.5	1
590000	675000		1	1
917500	410000		1	1
1420000	97500		1	1		NOTE: for CFU experiments, all samples where no CFUs were detected were set to 1 for graphical representation and statistical analysis;
1125000	827500		17.5	1
	1060000		45	1
Supplementary Fig. S5c
Neutrophils (per g/tissue)						Monocytes (per g/tissue)						Macrophages (per g/tissue)
PBS		C. albicans day 1		C. albicans day 4		PBS		C. albicans day 1		C. albicans day 4		PBS		C. albicans day 1		C. albicans day 4
WT	Ifngr1-/-	WT	Ifngr1-/-	WT	Ifngr1-/-	WT	Ifngr1-/-	WT	Ifngr1-/-	WT	Ifngr1-/-	WT	Ifngr1-/-	WT	Ifngr1-/-	WT	Ifngr1-/-
1.40845	1.49254	12566.7	7892.08	154.878	67.6471	1.40845	1.49254	247.368	179.208	4.87805	7.84314	7.04225	5.97015	236.508	254.167	51.2195	62.7451
1.51515	1.72414	4981.97	25539.8	954.455	480.412	4.54545	3.44828	163.934	360.163	4.9505	1.03093	10.6061	18.9655	240	235.294	23.7624	48.4536
2.27273	1.40845	7905.41	11929.1	474.59	533.6	2.27273	1.40845	375.676	312.727	4.91803	3.2	4.54545	4.22535	236.667	300	21.3115	27.2
1.81818	1.69492	8962.5	11803.5	72.7273	321.429	1.81818	6.77966	322.222	280.702	6.81818	2.67857	1.81818	18.6441	234.848	380	36.3636	9.82143
2.22222	2.08333	6119.72	17254.9	36.5079	1686.44	2.22222	2.08333	261.972	358.824	1.5873	8.47458	4.44444	14.5833	258.621	217.647	12.6984	32.2034
6.81818	3.0303	4017.46	6445.83	93.5484	269.231	134.091	3.0303	249.206	562.5	9.67742	1.53846	496.875	6.06061	370.588	343.421	33.871	12.3077
18.1818	1.81818	8093.85	8364.71	314.103	246.154	50	5.45455	409.231	398.529	2.5641	3.07692	218.182	12.7273	112.281	254.545	16.6667	20
6.25	5.12821	4071.67	8624.07	244.595	492.754	178.125	17.9487	446.667	520.37	2.7027	10.1449	122.727	1283.87	75.4098	178.824	10.8108	39.1304
231.579	4.7619	5951.52	8721.82		382.667	63.1579	57.1429	459.091	261.818		2.66667		269.697	81.0811	191.089		17.3333
10.2564	58.0645	4389.66	7751.47		178.431	25.641	22.5806	350	314.706		17.6471		366.667	81.9444	291.87		125.49
	18.1818	8258.82	14013.2				37.8788	660.784	189.474				433.333	128.169	150.909
	23.3333		6975				38.3333		419.318				133.333		171.93
	54.1667		5743.53				135.417		263.529				114.286		135.294
	48						104
		Experiment 1		male
	Legend:
		Experiment 2		female

[truncated: 6 more sheets: Figure 6., Supplementary Figure 6. , Figure 7., Supplementary Figure 7. , Figure 8., Supplementary Figure 8. ]
